# Supplementary material for: Postexercise essential amino acid supplementation amplifies skeletal muscle satellite cell proliferation in older men 24 hours postexercise
Source: Physiol Rep. 2017 Jun 8;5(11):e13269. doi: 10.14814/phy2.13269 (PMC5471431; doi:10.14814/phy2.13269)
Supplement: Supplementary file 1 — Table S1. Primer sequences and Assay ID used for real‐time PCR. [file PHY2-5-e13269-s001.xlsx]

## Sheet: Sheet1
Human Primer's name	Forward	Reverse	Bio-Rad Assay ID	Name
MyoD	GGTCCCTCGCGCCCAAAAGATT	CAGTTCTCCCGCCTCTCCTACCTCAA
Myogenin	TGGAGCTGTATGAGACATCC	CTCGTAGCCTGGTGGTTC
Mib2	CTACGAGACCGCTCACTC	CCTTCGCTCCCTGGAAAATG
PAX7			qHsaCID0016103	paired box 7
MEF2C			qHsaCID0012414	myocyte enhancer factor 2C
CDK6			qHsaCID0010553	cyclin-dependent kinase 6
CDK2			qHsaCED0043984	cyclin-dependent kinase 2
CCND1			qHsaCID0013833	cyclin D1
B2M			qHsaCID0015347	beta-2-microglobulin
RB1			qHsaCID0007095	retinoblastoma 1
NPM1			qHsaCED0038211	nucleophosmin (nucleolar phosphoprotein B23, numatrin)
MDM2			qHsaCID0011000	Mdm2 p53 binding protein homolog (mouse)
